# Supplementary material for: Association of Inflammatory and Oxidative Stress Biomarkers Adjusted by Personal, Psychological, Biochemical, Anthropometric, and Physiological Variables with Global DNA Methylation in a Sample of Mexican Individuals
Source: Biomolecules. 2025 Sep 2;15(9):1271. doi: 10.3390/biom15091271 (PMC12466971; doi:10.3390/biom15091271)
Supplement: Supplementary file 1 [file biomolecules-15-01271-s001.zip]

Archive with 1 entries (1 files):
- biomolecules-3794226-supplementary.pdf
